# Supplementary material for: Block and Statistical Copolymers of Methacrylate Monomers with Dimethylamino and Diisopropylamino Groups on the Side Chains: Synthesis, Chemical Modification and Self-Assembly in Aqueous Media
Source: Polymers (Basel). 2024 May 3;16(9):1284. doi: 10.3390/polym16091284 (PMC11085793; doi:10.3390/polym16091284)
Supplement: Supplementary file 1 [file polymers-16-01284-s001.zip]

Archive with 1 entries (1 files):
- polymers-2961269-supplementary.pdf
